# Supplementary material for: Cereal products derived from wheat, sorghum, rice and oats alter the infant gut microbiota in vitro
Source: Sci Rep. 2017 Oct 30;7:14312. doi: 10.1038/s41598-017-14707-z (PMC5662621; doi:10.1038/s41598-017-14707-z)
Supplement: Supplementary file 2 — Table S1, Table S2, Table S3, Table S4, Table S5 [file 41598_2017_14707_MOESM2_ESM.xls]

## Sheet: Table S1
Cereal product	Weet-Bix	Gluten free Weet-Bix	Bellamy’s Organic baby rice cereal	Real good food Organic baby oat cereal
Ingredients	Wholegrain wheat (97%),	Wholegrain sorghum (96%), Golden syrup, Salt	Organic rice (brown and white) (98.6%),	Organic and biodynamic stoneground wholemeal oats (100%)
	Sugar, Salt, Barley malt extract, Vitamins (niacin, thiamin, riboflavin, folate), Mineral (iron)	Vitamins (E, niacin, thiamin, riboflavin, folate)	Organic vegetable oil (1.2%),
			Mineral iron,
			Vitamin C, herb
Dietary fibre per 100g	11.0 g	6.8 g	2.5 g	9.5 g
Nutritional information (average quantity per 100 g of dry cereal)	Energy 1480 kJ	Energy 1580 kJ	Energy 1679 kJ Protein 6.8 g	Energy 1690 kJ Protein 10.6 g
	Protein, total 12.4 g	Protein, total 12.3 g	Fat, total 4.0 g	Fat, total 8.3 g
	Fat total 1.3 g (Saturated fat 0.3 g, polyunsaturated fat 0.8 g, monounsaturated fat 0.2 g),	Fat total 3.6 g (Saturated fat 0.6 g, polyunsaturated fat 1.6 g, monounsaturated fat 1.4 g),	Carbohydrate total 87.2 g	Carbohydrate total 70.6 g
	Carbohydrate, total 67 g (sugars 2.8 g)	Carbohydrate, total 69.7 g (sugars 2.2 g)	Sugars 0.3 g	Sugars 0.6 g Dietary fibre, total 9.5 g
	Dietary fibre 11.0 g	Dietary fibre 6.8 g	Iron 21 mg	Sodium 7 mg
	Sodium 270 mg	Sodium 235 mg	Sodium 22 mg
	Potassium 340 mg	Potassium 305 mg	Vitamin C 30 mg
	Thiamin (Vitamin B1) 1.83 mg	Thiamin (Vitamin B1) 1.83 mg	Dietary fibre, total 2.5 g
	Riboflavin (Vitamin B2) 1.4 mg	Riboflavin (Vitamin B2) 1.43 mg
	Niacin (Vitamin B3) 8.3 mg	Niacin (Vitamin B3) 8.3 mg
	Folate 265 µg	Folate 265 µg
	Iron 10 mg	Magnesium 107 mg
		Polyphenols total 221 Gallic acid equivalents
Batch number	6124 05:13 2 21	081 12:29 61	120-010416 08:22	NP

## Sheet: Table S2
Bacterial family	Treatment	Relative abundance (%) ± SD
		Sample 1		Sample 2		Sample 3		Sample 4		Sample 5		Sample 6
		0 hours	48 hours	0 hours	48 hours	0 hours	48 hours	0 hours	48 hours	0 hours	48 hours	0 hours	48 hours
Bacteroidaceae	No added cereal	0.53±0.32	6.6±1.3	4.6±1.8	7.2±0.5	0.0±0.0	0.0±0.0	4.2±0.1	8.9±2.8	4.6±1.8	3.7±1.3	3.6±0.4	1.6±0.3
	Oats	3.9±1.3	3.3±1.1*	4.7±3.0	10.8±3.4**	0.2±0.2	0.0±0.0	7.1±1.3	4.1±1.3****	4.6±1.3	11.9±1.9****	1.9±0.4	26.0±3.7****
	Rice	6.2±1.2	10.1±0.4**	9.5±0.7	14.7±2.5****	0.2±0.1	0.6±0.5	14.6±7.5	3.3±2.9****	6.0±1.8	11.0±1.2****	4.7±0.7	24.1±3.0****
	Wheat	4.5±0.5	4.7±2.0	8.9±1.5	9.2±2.4	0.3±0.4	0.0±0.0	11.9±0.5	2.0±0.4****	11.4±4.4	8.6±1.9****	5.0±1.3	18.1±2.8****
	Sorghum	4.5±0.6	9.5±4.3*	4.5±1.2	12.3±2.0****	0.5±0.7	0.0±0.0	12.0±1.7	3.9±1.0****	4.9±0.2	11.3±4.0****	3.4±2.2	19.3±1.8****
Veillonellaceae	No added cereal	35.9±0.9	24.3±5.3	13.0±0.7	13.5±1.9	55.8±6.5	16.4±1.3	32.9±2.9	28.1±3.7	26.0±1.6	13.2±2.6	6.4±0.7	1.7±0.2
	Oats	32.1±3.6	33.7±1.2****	23.5±1.4	26.8±4.1****	42.0±2.2	27.6±2.9****	31.0±3.0	31.9±3.3**	28.3±3.0	32.9±6.7****	6.9±0.6	14.4±4.7****
	Rice	28.1±2.6	21.5±3.7	15.2±2.9	16.2±4.9	45.5±2.5	5.5±1.3****	22.8±12.8	26.4±4.9	30.6±1.7	37.0±2.6****	6.7±1.4	7.9±3.5****
	Wheat	33.5±0.7	30.4±2.8****	17.8±2.3	17.2±3.9**	59.1±11.7	8.2±0.7****	27.5±1.8	28.6±2.6	26.1±0.6	29.2±7.1****	5.5±0.3	9.7±4.0****
	Sorghum	33.3±4.5	23.3±8.6	19.2±1.2	31.4±6.1****	42.5±3.1	6.2±0.7****	28.6±4.0	31.8±3.7*	24.6±1.6	32.1±2.9****	6.4±1.9	10.2±1.7****
Bifidobactericeae	No added cereal	27.3±1.4	26.2±4.8	30.1±3.0	22.7±3.9	28.7±3.4	19.2±1.0	13.0±1.5	10.8±1.9	31.9±3.6	23.1±2.1	13.3±1.2	14.9±0.4
	Oats	24.5±0.8	20.1±1.3****	37.8±3.7	22.9±3.5	28.6±2.2	21.0±2.1**	11.5±1.5	13.8±1.3	25.1±2.9	20.1±0.9*	10.4±0.3	25.5±4.5****
	Rice	24.3±0.8	22.9±1.3*	33.5±7.0	24.9±3.2	32.5±1.5	33.9±1.8****	13.0±2.7	18.2±8.0	26.4±4.4	21.7±2.7	9.7±1.4	33.5±7.3****
	Wheat	22.9±1.1	20.5±2.1****	27.9±0.64	23.9±2.2	22.7±6.9	27.7±0.7****	12.4±1.0	10.5±0.8	28.8±2.1	23.6±3.2	12.6±0.4	29.5±2.5****
	Sorghum	27.2±3.4	26.2±4.9	32.5±0.5	24.6±2.5	31.2±10.0	28.9±0.6****	13.9±2.9	10.1±1.3	25.4±1.3	19.9±2.4**	13.4±3.2	27.5±4.7****
Enterobactericeae	No added cereal	20.3±0.5	23.2±1.7	10.7±1.3	27.5±2.5	9.4±2.3	43.7±1.5	3.1±0.2	17.7±2.9	6.2±0.7	20.9±0.6	0.1±0.1	31.3±1.6
	Oats	18.4±1.6	29.2±1.2****	3.9±1.0	21.5±1.4****	17.5±1.8	41.1±0.7****	1.8±0.2	8.8±1.6****	4.7±0.5	20.2±3.5	0.4±0.4	8.9±1.6****
	Rice	15.3±3.0	29.3±2.6****	10.5±1.7	19.8±2.7****	13.5±2.4	43.2±2.5	2.4±0.3	8.3±2.3****	3.9±0.5	17.9±1.4*	0.9±1.1	5.1±2.3****
	Wheat	17.8±1.0	28.1±2.4****	11.6±1.9	22.3±3.1****	13.1±4.1	46.6±2.4****	2.8±0.6	4.2±0.6****	4.6±2.0	20.5±1.6	0.1±0.0	8.1±2.0****
	Sorghum	13.5±1.4	30.1±4.1***	7.0±2.3	16.3±1.6***	18.4±5.7	43.2±0.4	2.4±0.2	4.9±0.6***	2.9±0.4	20.6±1.2	2.0±2.8	6.1±0.6****
Lachnospiraceae	No added cereal	0.0±0.0	0.0±0.0	0.0±0.0	0.0±0.0	0.0±0.0	0.1±0.1	24.9±1.4	7.9±1.1	8.8±1.8	11.3±1.1	40.3±0.8	31.5±1.5
	Oats	0.0±0.0	0.0±0.0	0.0±0.0	0.0±0.0	0.0±0.0	0.1±0.1	24.7±1.6	0.7±0.5****	13.1±1.5	5.0±1.1****	40.2±1.8	13.8±4.1****
	Rice	0.0±0.0	0.0±0.0	0.0±0.0	0.0±0.0	0.0±0.0	1.6±0.8	21.6±1.1	0.6±0.3****	9.8±1.8	1.9±1.1****	39.3±2.5	11.6±3.8****
	Wheat	0.1±0.1	0.0±0.0	0.0±0.0	0.0±0.0	0.0±0.0	0.0±0.0	21.0±0.4	1.4±0.3****	8.8±3.0	4.0±0.4****	36.8±2.6	18.5±2.6****
	Sorghum	0.0±0.0	0.0±0.0	0.0±0.0	0.0±0.0	0.0±0.0	0.0±0.0	20.5±1.3	1.4±0.2****	13.8±0.6	3.5±1.9****	36.4±5.2	17.6±2.6****
Lactobacillaceae	No added cereal	4.9±1.0	3.3±0.4	4.9±0.9	3.2±0.2	0.0±0.0	0.0±0.0	0.0±0.0	0.0±0.0	0.1±0.0	0.2±0.1	0.0±0.0	0.0±0.0
	Oats	3.8±0.4	3.3±0.1	3.5±0.5	7.1±1.4**	0.1±0.1	5.2±1.5****	0.0±0.0	0.0±0.0	0.2±0.1	0.1±0.1	0.0±0.0	0.0±0.0
	Rice	2.4±0.9	7.1±1.1**	3.5±0.7	11.1±3.8****	0.1±0.1	9.6±2.0****	0.0±0.0	0.0±0.0	0.1±0.0	0.1±0.0	0.1±0.1	0.1±0.1
	Wheat	2.6±0.2	2.3±0.3	4.6±0.5	10.2±3.6****	0.2±0.3	9.2±1.6****	0.0±0.0	0.0±0.0	0.1±0.0	0.1±0.0	0.0±0.0	0.4±0.3
	Sorghum	3.0±0.9	5.1±2.4	4.6±0.7	4.5±2.9	0.6±0.8	9.1±0.3****	0.0±0.0	0.0±0.0	0.2±0.0	0.1±0.0	0.3±0.5	0.3±0.3

## Sheet: Table S3
Bacterial OTU		No added cereal- 0 hour		Oats- 0 hour		Rice- 0 hour		Wheat- 0 hour		Sorghum- 0 hour		No added cereal- 48 hour		Oats- 48 hour			Rice- 48 hour			Wheat- 48 hour			Sorghum- 48 hour
		Mean	SD	Mean	SD	Mean	SD	Mean	SD	Mean	SD	Mean	SD	Mean	SD	P value	Mean	SD	P value	Mean	SD	P value	Mean	SD	P value
Bacteroides fragilis OTU 583656	Sample 1	0.004749	0.00164511	0.00189961	0.00164511	0.00379921	0.00435254	0.014247	0.0173323	0.014247	0.0173323	0.103529	0.10342	0.00949803	0.00164511	ns	0.00569882	0.00569882	ns	0.0237451	0.0200136	ns	0.0256447	0.0419744	ns
	Sample 2	3.44399	1.58896	3.45348	1.80526	7.10453	0.918219	5.80615	1.15056	3.05172	0.974698	2.80477	1.2464	1.78848	0.907837	**	9.31947	2.26334	****	6.49475	2.88078	****	8.80182	1.46032	****
	Sample 3	0.0123474	0.011863	0.0797834	0.0642224	0.0541388	0.0445092	0.251698	0.300398	0.302987	0.443542	0.00854823	0.00284941	0.0180463	0.0221326	ns	0.164316	0.175842	ns	0.0123474	0.00593152	ns	0.00759842	0.00329021	ns
	Sample 4	0.0199459	0.00284941	0.00664862	0.00435254	0.072185	0.03608	0.0731348	0.0185394	0.123474	0.112627	0.706653	0.615677	0.96405	0.198445	ns	0.275443	0.337259	ns	0.162416	0.0740846	ns	0.364724	0.0926387	ns
	Sample 5	1.55198	0.84758	0.458755	0.279242	0.940305	0.233704	2.06962	0.819869	0.378971	0.0346646	1.31548	0.509657	3.37465	2.15744	****	4.71767	0.966119	****	2.16365	0.974666	***	4.24087	2.10738	****
	Sample 6	3.46393	0.398534	1.82267	0.427319	4.55715	0.72808	4.83165	1.32482	3.30531	2.16934	1.48264	0.337512	24.6426	3.4743	****	23.1818	2.94204	****	17.3557	2.65521	****	18.5145	1.72585	****
Veillonella dispar OTU 585419	Sample 1	29.4458	0.62432	26.8376	2.84021	24.351	1.67977	28.1379	0.347453	28.1085	3.77369	12.9971	3.02764	21.533	0.935921	****	18.7729	3.60866	****	12.09	0.347663	*	15.1332	5.30321	****
	Sample 2	11.636	0.626328	21.778	1.2686	13.8595	2.3533	16.1039	2.37143	17.5229	1.13794	8.97184	0.864815	24.0585	3.91034	****	14.3259	4.38185	****	15.1313	3.63708	****	28.3792	5.69903	****
	Sample 3	50.0717	6.02499	37.2693	2.07438	40.227	2.36855	52.8147	10.7429	37.4716	1.80755	5.92772	0.329021	23.1999	2.36021	****	4.64359	1.56447	****	6.68851	0.811758	****	5.39488	0.67034	***
	Sample 4	18.279	1.56359	17.5543	0.940928	13.264	7.08713	15.9073	1.73674	17.6967	2.4162	1.7049	0.410872	4.59515	0.486409	****	7.52244	4.50643	****	5.44712	1.41378	****	3.58646	0.784112	****
	Sample 5	17.6103	1.59672	17.4621	1.78861	18.9305	1.30647	17.3339	0.823643	15.2899	1.01185	4.53056	0.893334	8.9329	2.10496	****	16.8742	1.13517	****	9.82096	1.02079	****	13.5423	1.89736	****
	Sample 6	5.59909	0.611442	5.98281	0.364962	5.86503	1.1899	4.85444	0.293328	5.7881	1.5708	1.48264	0.0887138	11.4974	2.99697	****	6.9782	3.36134	****	8.31173	3.40574	****	8.85216	1.55936	****
Veillonella dispar OTU 342427	Sample 1	1.41806	0.105633	1.12552	0.114403	0.841525	0.144657	1.03149	0.118892	1.20055	0.173938	0.62592	0.167033	1.43705	0.178772	*	0.826329	0.0904659	ns	0.698105	0.126502	ns	0.777889	0.185518	ns
	Sample 2	0.81778	0.131722	0.958351	0.14432	0.762692	0.289048	0.886166	0.0815449	0.936506	0.0570831	0.477751	0.1567	1.51114	0.190428	**	1.04003	0.26916	ns	1.12077	0.180984	ns	1.6973	0.312622	****
	Sample 3	3.89704	0.305516	3.00328	0.185802	3.28442	0.310472	3.94738	0.644888	2.93394	0.262166	0.461604	0.0811456	1.53108	0.180423	****	0.457805	0.0964319	ns	0.759842	0.131238	ns	0.57653	0.0263217	ns
	Sample 4	0.302037	0.0839488	0.311535	0.0237261	0.260246	0.0936556	0.305837	0.0215754	0.257397	0.0642435	0.0427411	0.0308211	0.129173	0.0281116	ns	0.38752	0.044782	ns	0.502446	0.113632	ns	0.278292	0.0296576	ns
	Sample 5	1.09702	0.136326	1.4342	0.112012	1.53963	0.198486	1.17586	0.344582	1.39051	0.175464	0.454956	0.212493	1.60517	0.572783	****	1.53583	0.50486	****	1.30123	0.375456	***	1.56243	0.508971	****
	Sample 6	0.407465	0.0425507	0.4806	0.0562232	0.441658	0.0667638	0.343829	0.0755138	0.391319	0.129337	0.100679	0.0384758	1.03813	0.164807	**	0.660113	0.163992	ns	0.836776	0.240033	*	0.846274	0.155365	*
Bifidobacterium OTU 559527	Sample 1	26.3751	1.39918	23.6102	0.796271	23.5561	0.800258	22.0202	1.00662	26.0559	3.18692	24.7319	4.66185	19.3769	1.28554	****	21.741	1.21084	****	19.4273	2.01688	****	24.6426	4.6757	ns
	Sample 2	12.4101	0.970764	16.5722	1.84007	14.5377	2.81049	12.0691	0.21673	14.4009	0.145822	9.60061	1.86439	12.3322	1.36629	****	17.2988	3.1357	****	15.2956	2.03797	****	15.7648	1.64454	****
	Sample 3	27.8083	3.36455	27.4787	1.86297	31.3198	1.30133	21.8246	6.79486	30.0651	9.88799	8.02678	0.304274	19.7825	2.20695	****	32.678	1.44626	****	26.3561	0.476664	****	28.0809	0.56557	****
	Sample 4	9.04117	1.12113	8.4314	1.15771	9.35841	1.92953	8.83222	0.620559	9.88745	1.84207	7.57848	1.61102	7.64876	0.654356	ns	12.4709	6.43935	****	6.68756	0.608154	*	6.99815	0.959972	ns
	Sample 5	13.2725	1.16578	10.7261	1.38645	11.334	1.74641	11.9647	0.912505	11.2257	0.574524	10.8401	1.14319	9.53032	0.545439	****	10.2674	1.53261	*	10.2626	1.22866	*	10.4298	1.09625	ns
	Sample 6	4.05851	0.510532	3.11725	0.0550312	3.05552	0.606036	3.72228	0.211267	4.87914	2.14118	3.89134	0.190001	7.31063	1.72856	****	8.08852	1.9765	****	7.80833	0.635835	****	6.71226	1.04703	****
Bifidobacterium OTU 484304	Sample 1	0.110177	0.0221327	0.0664862	0.0302001	0.0949803	0.00717085	0.212756	0.113417	0.283041	0.218818	0.438809	0.444791	0.0693356	0.00717085	ns	0.109227	0.0485516	ns	0.113027	0.0279668	ns	0.156717	0.0696213	ns
	Sample 2	9.10101	0.693268	11.2343	1.16607	10.2094	2.0211	8.08282	0.203595	9.04212	0.0324048	6.41877	0.650928	8.72394	1.93431	****	5.7938	0.38557	ns	6.93451	1.26962	ns	6.80914	0.948088	ns
	Sample 3	0.132023	0.0830901	0.291589	0.214943	0.318184	0.18642	0.268794	0.268168	0.308686	0.268893	0.067436	0.0382642	0.0864321	0.0107877	ns	0.331481	0.263956	ns	0.102579	0.0317297	ns	0.0835827	0.00329021	ns
	Sample 4	2.51508	0.150381	1.99649	0.182548	2.32322	0.539023	2.30612	0.296069	2.70504	0.84735	2.12376	0.0713112	5.40153	1.23133	****	4.74237	1.47026	****	3.22268	0.226452	**	2.55117	0.289314	ns
	Sample 5	17.4526	2.56588	13.4635	1.42289	14.1226	2.52539	15.7848	1.16765	13.2317	0.711265	11.3853	0.980666	9.8789	0.405508	****	10.5704	1.07592	***	12.5611	1.95127	****	8.79992	1.21589	****
	Sample 6	8.53873	0.719476	6.71701	0.441146	6.17847	0.878341	8.27848	0.368328	7.92516	1.07065	10.2417	0.190129	16.1201	2.69643	****	23.8676	5.34295	****	20.2517	1.90874	****	19.3836	3.39613	****
Enterobactericeae OTU 1111294	Sample 1	18.5221	0.28699	16.7678	1.50522	14.2727	2.78011	16.5095	0.981831	12.3389	1.18556	20.6392	1.28301	26.6828	1.31975	****	27.0485	2.51463	****	26.2896	2.36985	****	27.8444	3.85228	****
	Sample 2	7.67251	0.898998	2.05917	0.766964	6.85853	1.71406	7.14537	1.53583	3.62825	1.54687	15.4343	1.25668	17.0879	1.34076	****	15.1009	1.973	ns	17.2522	2.85835	****	11.9143	2.05646	****
	Sample 3	0.0370423	0.0543633	0.459705	0.408931	0.38752	0.177877	0.548036	0.635848	0.395118	0.514485	4.46787	0.0846711	0.0170965	0.0102737	****	0.107328	0.119686	****	0.217505	0.252142	****	0.0123474	0.00658043	****
	Sample 4	2.84751	0.194936	1.59662	0.177176	2.08292	0.344071	2.49798	0.538186	2.15605	0.188499	16.595	2.75219	7.93845	1.55947	****	7.29164	1.95825	****	3.83245	0.516451	****	4.3406	0.59589	****
	Sample 5	5.01971	0.60203	3.3813	0.412932	2.95769	0.325843	3.70138	1.8402	1.97464	0.292242	16.8077	0.599056	17.6635	2.82899	***	15.8152	0.99549	****	18.1821	1.44871	****	18.2942	1.27994	****
	Sample 6	0.0455905	0.0308211	0.0750344	0.0189723	0.100679	0.0741577	0.0911811	0.0124203	0.169065	0.14248	18.9581	0.698787	5.75486	1.34581	****	3.44494	1.774	****	5.84224	1.47896	****	4.15349	0.625374	****

## Sheet: Table S4
		Concentration (mmolL-1g-1)
		No added cereal- 0 hour		Oats- 0 hour		Rice- 0 hour		Wheat- 0 hour		Sorghum- 0 hour		No added cereal- 24 hour		Oats- 24 hour		Rice- 24 hour		Wheat- 24 hour		Sorghum- 24 hour		No added cereal- 48 hour		Oats- 48 hour			Rice- 48 hour			Wheat- 48 hour			Sorghum- 48 hour
		Mean	SD	Mean	SD	Mean	SD	Mean	SD	Mean	SD	Mean	SD	Mean	SD	Mean	SD	Mean	SD	Mean	SD	Mean	SD	Mean	SD	P value	Mean	SD	P value	Mean	SD	P value	Mean	SD	P value
Acetate	Sample 1	7.06859	1.94887	12.0576	1.25743	9.76756	2.31645	12.3021	1.23424	10.2997	2.74945	13.0334	7.53012	97.7095	9.10636	145.053	17.3946	127.527	4.32975	126.293	27.6623	18.2101	0.9891	103.085	3.47274	****	144.814	15.3313	****	104.974	10.9669	****	127.938	31.9586	****
	Sample 2	6.57253	3.6949	6.07884	1.47815	5.07042	1.48244	5.57584	1.71776	5.72103	2.44271	23.5708	4.37911	184.455	21.8304	214.815	8.67352	182.544	71.2753	175.417	25.4887	27.9098	5.4248	180.325	71.939	****	222.901	8.0385	****	200.265	18.2263	****	204.559	11.7418	****
	Sample 3	10.2856	6.2899	10.5198	6.64248	11.9553	5.42467	11.4527	6.0937	7.55071	6.18018	16.6884	4.86018	164.498	27.1363	255.516	24.6529	249.379	16.7676	245.369	29.1591	31.0309	7.01547	226.436	11.15	****	159.352	66.112	****	171.217	11.3303	****	182.4	7.76857	****
	Sample 4	6.40741	2.91741	8.58059	3.69588	10.2295	3.17719	6.80458	3.67024	10.5622	3.08362	22.5339	1.87638	128.649	13.9771	110.044	24.7199	69.6286	11.9103	88.3687	28.8045	21.8956	5.76697	143.041	9.39966	****	123.705	36.5779	****	91.4855	10.0019	****	89.5547	4.32675	****
	Sample 5	5.2701	0.686052	8.43962	2.50863	12.1162	4.47664	11.2325	3.64554	8.48174	3.78658	17.7164	1.71388	161.259	6.46446	189.297	3.44354	110.53	7.06391	130.005	19.8478	19.2306	2.17544	165.22	18.6161	****	134.176	17.5956	****	163.253	31.0321	****	169.144	14.2876	****
	Sample 6	6.75803	5.09194	6.45747	5.15985	6.43917	4.88059	4.58798	4.58983	6.01871	4.69895	21.3447	1.49122	64.4936	36.6402	56.175	42.7583	83.5746	10.9167	60.6707	44.8379	21.7784	2.1806	97.3265	3.15324	****	92.5132	7.87985	****	96.1937	4.92422	****	89.3636	7.66973	****
Propionate	Sample 1	1.30564	0.471917	2.05214	0.565922	1.86537	0.531173	2.02031	0.280914	1.82228	0.453857	4.79341	2.82633	31.1702	3.36315	20.567	2.25039	32.4006	1.03177	24.7977	1.30966	6.98397	0.767731	40.8587	2.22012	ns	20.7871	1.69412	ns	28.9762	3.33935	ns	26.0727	7.19946	ns
	Sample 2	1.73942	1.06241	1.88004	1.08952	2.52941	0.93095	2.26811	0.803869	1.14309	0.381852	6.35653	0.96713	82.3525	10.2925	53.1998	33.1227	61.5094	25.1931	81.0848	13.3507	11.592	2.7235	92.9545	16.5311	ns	63.445	41.1348	ns	78.4569	10.8637	ns	97.96	4.51523	ns
	Sample 3	1.98578	1.56922	1.82542	1.50577	2.29584	1.30576	1.99113	1.00343	1.31386	1.11151	2.02533	1.04185	29.4601	8.47026	4.88164	1.89899	8.27458	1.18365	5.65569	1.57454	7.53663	1.89715	63.8303	11.0136	****	2.88251	1.80015	***	6.20994	1.14066	***	4.16262	0.671587	ns
	Sample 4	2.1798	1.75362	1.58334	0.655171	2.85469	1.69409	1.63695	1.69393	2.77208	1.63129	5.94316	0.510765	59.8238	3.7034	51.4532	27.7093	69.0725	14.4907	66.8064	27.3289	6.52955	2.06219	68.7372	5.58538	****	56.5816	28.9896	****	78.8024	4.84934	****	66.668	6.32181	****
	Sample 5	1.53278	0.418654	2.67175	1.12305	2.86464	0.206485	2.63067	1.27315	2.52263	0.857733	3.68064	0.263637	31.619	1.05073	35.0187	1.14855	25.6617	1.33446	35.5031	5.09236	4.19891	0.78039	36.1585	3.86575	ns	28.3222	4.10977	ns	26.4731	5.33889	ns	34.676	4.68511	ns
	Sample 6	1.02738	0.830684	1.08834	0.959776	0.891506	0.700423	0.831586	0.820517	0.780588	0.725572	5.10273	1.59577	13.2447	7.68607	4.39371	4.12881	7.17589	2.44277	5.63537	4.43217	6.7089	1.46656	22.1657	2.98606	****	8.72887	4.54221	****	10.6665	4.3654	****	9.67133	3.12256	****
Butyrate	Sample 1	1.36239	0.656867	1.69696	0.684909	1.70395	0.669687	1.62528	0.150642	2.15859	0.637429	2.23611	1.30128	4.11501	0.655686	3.30129	0.319357	4.97989	0.616564	3.40115	0.41805	3.21709	0.279454	3.21709	0.279454	****	3.15345	0.23794	****	7.75022	1.0949	****	4.73671	2.65633	****
	Sample 2	4.85593	0.603233	4.54082	1.07479	4.72406	1.46097	8.32835	1.90489	4.95899	0.281695	4.206	0.211752	7.13153	2.3054	11.805	0.873234	12.4778	4.79279	9.88336	1.07917	7.57643	2.13342	7.57643	2.13342	****	13.1097	1.67736	****	11.9281	0.85276	****	10.419	1.3763	****
	Sample 3	7.49076	2.7566	8.73647	3.71694	6.70099	0.917155	6.73966	0.728513	9.87295	2.99534	2.59746	0.53763	5.33628	2.09634	6.63289	0.861385	7.04498	1.52935	6.32794	1.2984	12.8693	3.65289	12.8693	3.65289	****	2.49816	1.02647	ns	3.04574	0.571554	ns	2.75509	0.377707	ns
	Sample 4	1.01171	0.272905	1.78059	0.74335	2.44244	1.13143	0.828028	0.270323	3.34868	0.451769	2.87838	0.348316	23.8044	1.62124	30.5186	16.7209	39.1674	9.02684	27.1031	12.7035	3.73931	1.31246	3.73931	1.31246	****	32.934	19.0545	****	45.3384	2.18712	****	27.041	3.63963	****
	Sample 5	1.86457	0.828879	3.41236	1.97305	2.0736	0.131957	2.28351	0.696054	2.09628	0.308486	2.58541	0.145568	6.28098	1.39274	4.04516	0.319922	5.55155	0.205742	5.03756	0.318377	2.69454	0.710183	2.69454	0.710183	****	3.2962	0.432719	****	8.27377	0.836752	****	6.57643	0.63317	****
	Sample 6	2.12309	1.90636	2.87341	2.19978	2.09806	1.74997	2.0657	1.64456	1.73905	1.34963	6.73797	0.313576	17.9128	10.4221	22.3627	16.8937	32.8394	4.40558	27.0081	15.48	6.83777	0.559683	6.83777	0.559683	*	39.6557	4.36471	ns	38.5762	1.62	ns	36.1397	1.80637	ns

## Sheet: Table S5
Functional pathway	Sample	NAC.0		Oats.0		Rice.0		Wheat.0		Sorghum.0		NAC.24		Oats.24		Rice.24		Wheat.24		Sorghum.24		NAC.48		Oats.48			Rice.48			Wheat.48			Sorghum.48
		Mean	SD	Mean	SD	Mean	SD	Mean	SD	Mean	SD	Mean	SD	Mean	SD	Mean	SD	Mean	SD	Mean	SD	Mean	SD	Mean	SD	P value	Mean	SD	P value	Mean	SD	P value	Mean	SD	P value
Citrate cycle (TCA cycle)	Sample 1	0.482334	0.0134989	0.486538	0.00991575	0.494278	0.0164284	0.517128	0.0406365	0.461052	0.0078893	0.513211	0.0106999	0.614758	0.0215639	0.580992	0.0111569	0.554786	0.00551832	0.582907	0.0154993	0.529193	0.0586221	0.607788	0.0226332	*	0.619225	0.00907047	ns	0.570342	0.0207087	**	0.572389	0.0414038	ns
	Sample 2	0.525534	0.0101494	0.545248	0.0100245	0.564945	0.0165019	0.558842	0.00455969	0.568844	0.0175477	0.622192	0.0259591	0.701487	0.00297302	0.644227	0.0336216	0.646286	0.0215147	0.664772	0.0114115	0.638516	0.0151567	0.749166	0.0091021	***	0.671803	0.0760582	**	0.709841	0.0101102	*	0.696584	0.00718362	***
	Sample 3	0.643635	0.00211724	0.664906	0.00290307	0.682506	0.0099823	0.674716	0.00431385	0.663373	0.0173151	0.608832	0.0143178	0.671108	0.00507258	0.664676	0.00439626	0.66547	0.014763	0.669163	0.01081	0.609834	0.0163318	0.66145	0.00558504	****	0.656096	0.00642878	ns	0.671597	0.00831837	ns	0.64263	0.0192618	ns
	Sample 4	0.554414	0.00601978	0.567397	0.0103199	0.56652	0.00599777	0.569366	0.00333026	0.545922	0.0107384	0.578446	0.00671899	0.62394	0.0176447	0.651324	0.0175147	0.633016	0.0118849	0.673036	0.0119713	0.579569	0.00698033	0.650047	0.0175452	***	0.647008	0.00981587	ns	0.630917	0.0113809	ns	0.654245	0.0102906	ns
	Sample 5	0.639255	0.0211942	0.648085	0.0125713	0.620795	0.00616225	0.651447	0.0428826	0.600509	0.0187149	0.524677	0.00605811	0.556126	0.00436185	0.515299	0.00329201	0.517975	0.00366544	0.519003	0.0012633	0.510606	0.000399361	0.554348	0.00497137	ns	0.495306	0.00360029	ns	0.510939	0.00583837	ns	0.508516	0.00176626	ns
	Sample 6	0.466013	0.0051512	0.463844	0.00397777	0.467987	0.0137908	0.470224	0.0144925	0.470377	0.0175422	0.520021	0.0118228	0.556787	0.0315944	0.56766	0.0339014	0.572862	0.0178573	0.562267	0.0111633	0.5105	0.00523632	0.618131	0.02537	****	0.594864	0.00616545	***	0.563465	0.0180446	ns	0.553773	0.0300983	ns
Fructose and mannose metabolism	Sample 1	1.06132	0.0392033	1.06524	0.0495853	1.06898	0.0607311	1.02739	0.0755717	1.13693	0.011401	1.12983	0.00718582	0.920601	0.0341537	0.924005	0.0265281	0.940561	0.0150656	0.91382	0.0832192	1.01995	0.189677	0.841175	0.0629081	ns	0.838686	0.0211251	**	0.89181	0.0608728	ns	0.990872	0.150323	ns
	Sample 2	1.14111	0.0174231	1.1657	0.00554576	1.15283	0.0316299	1.13519	0.0106623	1.12186	0.0195822	1.025	0.0437533	0.810703	0.0176196	0.872232	0.061042	0.933365	0.0600245	0.895093	0.0261692	0.989521	0.0311501	0.768637	0.0344202	****	0.803095	0.0376166	ns	0.893834	0.0136914	ns	0.871973	0.0343356	****
	Sample 3	0.66429	0.0176759	0.711585	0.01972	0.754077	0.0191183	0.711628	0.00548262	0.709122	0.00955974	0.712633	0.0208597	0.666435	0.00678314	0.72768	0.0049628	0.696456	0.0276338	0.701303	0.00954665	0.720761	0.00774693	0.686074	0.00618441	ns	0.778857	0.0057258	****	0.709049	0.0250011	****	0.734865	0.0492076	****
	Sample 4	1.1311	0.0537131	0.955567	0.0526893	1.03763	0.0668182	1.079	0.0215235	1.0925	0.0478556	0.942452	0.0697603	0.908809	0.0189121	0.871646	0.07891	0.892887	0.0535898	0.799696	0.0197153	0.87698	0.0823608	0.779164	0.0292756	****	0.876491	0.0122429	****	0.888672	0.013964	**	0.793851	0.0812911	***
	Sample 5	0.554313	0.0229592	0.58179	0.0175137	0.585824	0.0153436	0.559414	0.0394587	0.610238	0.037214	0.722456	0.00765201	0.730397	0.0140678	0.874085	0.00523469	0.876848	0.0184143	0.842374	0.0388295	0.713929	0.00473608	0.71691	0.0127914	****	0.751728	0.0206572	****	0.779081	0.0313705	**	0.833402	0.006617	ns
	Sample 6	1.01156	0.010881	1.02706	0.00359745	1.01384	0.00182053	1.01488	0.00720628	1.0033	0.0131877	0.936357	0.0188762	0.853967	0.0332507	0.920924	0.0615717	0.875138	0.0212495	0.892577	0.0222436	0.930256	0.00843265	0.828435	0.0355864	****	0.839953	0.00821137	***	0.878381	0.00147428	ns	0.854731	0.0085756	**
Bacterial motility proteins	Sample 1	0.371901	0.00859924	0.38465	0.0111896	0.345873	0.0159964	0.356387	0.0284739	0.357437	0.00865994	0.814752	0.0348278	0.570088	0.0285445	0.61833	0.0505773	0.634391	0.0265294	0.63529	0.045708	0.708282	0.00948773	0.748497	0.0741316	****	0.5985	0.0156787	****	0.695483	0.0431486	****	0.733847	0.124937	****
	Sample 2	0.363642	0.00457284	0.342653	0.0109035	0.323058	0.0153717	0.333868	0.0110816	0.330464	0.018219	0.592772	0.0431083	0.342785	0.0420969	0.312484	0.0509321	0.300534	0.0249065	0.288487	0.00652194	0.640509	0.0404399	0.356031	0.0419913	****	0.329339	0.0453569	****	0.233911	0.0207997	****	0.261792	0.00690255	****
	Sample 3	0.624177	0.0134168	0.584284	0.0341122	0.502897	0.0662615	0.568125	0.0197554	0.47815	0.0289064	0.688502	0.00680164	0.756599	0.0537135	0.793463	0.0570931	0.794766	0.0271744	0.705771	0.0715377	0.653317	0.0441069	0.775464	0.019122	ns	0.738216	0.0403993	ns	0.74278	0.0483349	ns	0.753603	0.0888777	*
	Sample 4	0.481154	0.00666594	0.330663	0.0145923	0.433311	0.0399299	0.445222	0.0216077	0.372276	0.0343463	0.788915	0.0443757	0.535417	0.0146005	0.515488	0.0607669	0.616841	0.050148	0.5866	0.0149124	0.740269	0.0330783	0.653771	0.026819	****	0.59298	0.0527032	****	0.661129	0.0651788	****	0.528186	0.0288318	****
	Sample 5	0.410307	0.0358891	0.576347	0.0327811	0.472425	0.0422464	0.485203	0.0506386	0.542737	0.100888	0.917224	0.0367629	0.872916	0.0389003	0.820099	0.074153	0.848351	0.0211821	0.879805	0.0200074	0.864672	0.0216019	0.858143	0.0174934	ns	0.844842	0.0312027	**	0.884237	0.0337865	ns	0.841543	0.00681495	ns
	Sample 6	0.705082	0.0153352	0.65548	0.00511837	0.708802	0.0248106	0.663921	0.0337385	0.664673	0.0170703	0.945493	0.0444626	0.66284	0.0204664	0.57663	0.154227	0.500026	0.0775749	0.65098	0.0669534	1.13435	0.0502742	0.664116	0.0910095	****	0.577698	0.233547	****	0.61958	0.0548993	****	0.79672	0.191061	****
Flagellar assembly	Sample 1	0.0958597	0.00549043	0.0992898	0.00628706	0.0814728	0.0104745	0.0923573	0.0178388	0.0872078	0.0051914	0.34418	0.0218158	0.212679	0.0101416	0.235205	0.0300739	0.238696	0.0143367	0.242817	0.0193547	0.281974	0.00420674	0.307313	0.0427267	**	0.223667	0.0116794	**	0.276524	0.0220643	*	0.302668	0.0710033	**
	Sample 2	0.0711936	0.001156	0.0614802	0.00214655	0.0636382	0.000473733	0.0678359	0.00662575	0.0644979	0.00538112	0.2205	0.0171424	0.10181	0.0248247	0.0804069	0.0230656	0.0664125	0.00981931	0.0688754	0.00272964	0.250175	0.0233299	0.123177	0.0215337	*	0.107893	0.0205907	***	0.0661559	0.00765179	ns	0.0744021	0.0043679	****
	Sample 3	0.233948	0.00764357	0.217693	0.0177468	0.179438	0.0338825	0.209554	0.00964923	0.161081	0.0152918	0.266999	0.00248517	0.307153	0.0290658	0.336602	0.0323656	0.33208	0.0152262	0.289696	0.0392104	0.254673	0.021378	0.321448	0.0104996	*	0.312629	0.0224284	ns	0.307524	0.0259964	ns	0.319	0.0444055	ns
	Sample 4	0.200733	0.00640321	0.0940482	0.0078374	0.165178	0.022431	0.168031	0.0106202	0.127125	0.0186357	0.339706	0.0239949	0.197176	0.00716666	0.200828	0.0340581	0.246519	0.0298038	0.225625	0.0079236	0.310923	0.0150031	0.256174	0.013503	****	0.240747	0.0253446	****	0.269905	0.0288961	****	0.192033	0.020332	****
	Sample 5	0.106295	0.0222088	0.16409	0.0121295	0.141806	0.0224877	0.144032	0.0337935	0.184449	0.0537941	0.399559	0.0203262	0.365482	0.0194783	0.354226	0.0391202	0.370089	0.0119999	0.385549	0.00898035	0.379579	0.0116848	0.357183	0.00723886	ns	0.363552	0.01664	ns	0.38461	0.0168253	ns	0.365225	0.00278206	ns
	Sample 6	0.285358	0.00806292	0.253099	0.00366881	0.282579	0.0127111	0.261759	0.0180164	0.265273	0.00776767	0.415619	0.0280813	0.275019	0.0166558	0.229351	0.0876553	0.186528	0.0387136	0.269196	0.0358065	0.50918	0.0328017	0.293536	0.0536304	****	0.229615	0.123511	****	0.249855	0.0292559	****	0.336282	0.099134	****
Membrane and intracellular structural molecules	Sample 1	0.29231	0.0205972	0.290077	0.00680144	0.302354	0.0176308	0.353321	0.0648397	0.268523	0.00821396	0.377287	0.00476917	0.552361	0.0466341	0.505906	0.0253773	0.447	0.0114789	0.501151	0.0276378	0.412338	0.0682793	0.544985	0.0196847	****	0.526282	0.0248296	****	0.485034	0.0155272	****	0.497436	0.0842279	***
	Sample 2	0.339067	0.00595738	0.363848	0.0183238	0.432585	0.0636013	0.412009	0.00390963	0.417202	0.0212439	0.522411	0.0431248	0.578146	0.0160128	0.464638	0.0379339	0.463583	0.0345914	0.506577	0.0187901	0.539176	0.0291289	0.658405	0.0309565	ns	0.544906	0.111768	**	0.612747	0.00858916	ns	0.585223	0.013396	ns
	Sample 3	0.500925	0.00462156	0.567678	0.0209629	0.628645	0.0266469	0.588126	0.0101209	0.543634	0.017643	0.54081	0.018298	0.61483	0.0160108	0.657359	0.0337716	0.634356	0.0224094	0.652212	0.00693628	0.544777	0.0237883	0.637233	0.00927039	**	0.646451	0.0147086	****	0.656611	0.0338307	***	0.619903	0.0204209	****
	Sample 4	0.36274	0.02405	0.327652	0.0388779	0.415071	0.011542	0.429458	0.0247152	0.342013	0.0322431	0.535445	0.0164108	0.536443	0.02503	0.62605	0.0219611	0.552418	0.0218404	0.615817	0.0192619	0.545624	0.0228194	0.566232	0.0516192	****	0.607983	0.0222901	ns	0.564541	0.0130301	*	0.557004	0.0179205	ns
	Sample 5	0.419869	0.0134999	0.512705	0.023367	0.44968	0.0271049	0.47061	0.0155317	0.49115	0.0771027	0.702233	0.019075	0.676179	0.0222634	0.626677	0.0437508	0.641832	0.0124294	0.664053	0.00874847	0.699665	0.0126726	0.670141	0.0108477	***	0.621256	0.0217665	**	0.664921	0.0141065	ns	0.63967	0.00703479	ns
	Sample 6	0.306927	0.000524719	0.301677	0.00509724	0.32104	0.012191	0.316579	0.00701877	0.314044	0.0260057	0.458471	0.0209491	0.448211	0.0631717	0.487613	0.0906363	0.468002	0.0221377	0.486955	0.0288737	0.449786	0.013977	0.577692	0.0531229	****	0.496962	0.0370327	ns	0.459714	0.017195	ns	0.465771	0.0202209	ns
Sporulation	Sample 1	0.445312	0.0630201	0.591879	0.0323543	0.486455	0.0453963	0.45574	0.0923662	0.594232	0.0182533	0.51186	0.0353424	0.218329	0.0081317	0.182657	0.024833	0.273144	0.0252719	0.21993	0.032505	0.417902	0.146195	0.217002	0.0177145	**	0.173394	0.0302432	****	0.224974	0.00696012	***	0.322251	0.180932	****
	Sample 2	0.688434	0.0249179	0.664362	0.0448529	0.601996	0.0482934	0.610529	0.0161888	0.578749	0.0246112	0.489071	0.0805082	0.220838	0.0276027	0.247783	0.0245147	0.277331	0.0276213	0.270745	0.0204459	0.448371	0.0563316	0.163878	0.0176704	ns	0.146361	0.0208913	****	0.190496	0.0148007	*	0.216399	0.0203597	ns
	Sample 3	0.10942	0.00179734	0.101307	0.00793113	0.0871947	0.00611025	0.104334	0.00543333	0.106231	0.00345114	0.208515	0.0126588	0.0984016	0.00603539	0.0748144	0.00648082	0.0857954	0.00250591	0.0822075	0.00602785	0.157013	0.0210091	0.0899449	0.000596855	ns	0.0713471	0.00654431	****	0.0825299	0.00613575	ns	0.0766786	0.00733052	ns
	Sample 4	0.0997745	0.0034681	0.116357	0.0112911	0.0939846	0.0103105	0.107497	0.00433556	0.116328	0.0105565	0.120708	0.0272486	0.106363	0.00359323	0.0740073	0.0116408	0.0839686	0.0137479	0.0946908	0.00520559	0.159178	0.0227664	0.118228	0.0197236	****	0.0719875	0.00531643	****	0.10238	0.0379252	****	0.111977	0.0125873	****
	Sample 5	0.135097	0.0112325	0.101204	0.00756512	0.116701	0.0068563	0.131702	0.0200689	0.104619	0.0101033	0.0359652	0.00366906	0.0604823	0.00582794	0.0435228	0.00803017	0.042867	0.00358274	0.0410774	0.00229063	0.0530761	0.00662609	0.0626952	0.00605627	****	0.109784	0.0315403	****	0.0419108	0.00335829	****	0.0422354	0.000414259	*
	Sample 6	1.08917	0.0127902	1.09613	0.00842881	1.06996	0.0264599	1.06425	0.010043	1.06011	0.0650597	0.749443	0.0506382	0.611589	0.062657	0.601891	0.0901012	0.596752	0.0739309	0.612168	0.0339997	0.689787	0.020618	0.399245	0.0696696	****	0.506862	0.0293689	****	0.598603	0.054868	***	0.604082	0.0880501	***
Lipopolysaccharide biosynthesis	Sample 1	0.200466	0.013784	0.198707	0.014304	0.221355	0.0149515	0.230591	0.0423242	0.163952	0.0113932	0.215583	0.0049799	0.41702	0.017293	0.387387	0.0135476	0.347325	0.00595231	0.390955	0.0372538	0.263896	0.126752	0.423122	0.0317498	****	0.433872	0.0202448	ns	0.36662	0.0518533	****	0.33092	0.115342	ns
	Sample 2	0.232211	0.0177086	0.235703	0.000697334	0.237479	0.0262248	0.248572	0.0110183	0.263194	0.0308417	0.334543	0.0318983	0.440112	0.0254106	0.338837	0.0851187	0.364264	0.0456605	0.378667	0.0137288	0.352321	0.00954689	0.468294	0.00896716	****	0.345022	0.10118	ns	0.393536	0.0238039	ns	0.396335	0.0305607	****
	Sample 3	0.436706	0.00206694	0.444024	0.0139658	0.442215	0.00828592	0.461865	0.0116434	0.427628	0.0404158	0.426405	0.0367394	0.524438	0.000525241	0.462964	0.0126214	0.488076	0.0412037	0.474724	0.0215278	0.386187	0.0522758	0.511433	0.0121651	****	0.421703	0.0100714	****	0.492786	0.0204272	****	0.420591	0.0701389	****
	Sample 4	0.186737	0.00826343	0.22066	0.0139374	0.223533	0.0206815	0.245986	0.00747096	0.202332	0.0239365	0.287182	0.00892056	0.415046	0.0273954	0.367148	0.0502655	0.364357	0.0466945	0.466721	0.0184182	0.330696	0.00748068	0.438052	0.0445641	***	0.361356	0.0420052	ns	0.353233	0.0229044	ns	0.419972	0.0269636	ns
	Sample 5	0.473384	0.0497726	0.385775	0.00972408	0.404079	0.00980995	0.52696	0.0914155	0.406489	0.0534822	0.362356	0.00771241	0.405576	0.011007	0.27228	0.0187453	0.282074	0.00386135	0.305188	0.00945298	0.443693	0.00177084	0.399866	0.0202337	****	0.26753	0.0141723	****	0.308699	0.0058876	*	0.28162	0.00539457	ns
	Sample 6	0.0726849	0.00524739	0.0665967	0.00384941	0.0812951	0.0140987	0.0755645	0.00732509	0.0780866	0.020436	0.190998	0.0197144	0.261341	0.0391702	0.20537	0.0610406	0.206253	0.00452106	0.208455	0.0154771	0.200757	0.0120245	0.312254	0.0435059	****	0.218581	0.031957	ns	0.204924	0.00539263	ns	0.20422	0.0113498	ns
Other glycan degradation	Sample 1	0.19695	0.0128036	0.204948	0.00852778	0.205106	0.0123217	0.265486	0.0427815	0.204253	0.0026868	0.183445	0.00756653	0.323586	0.0569144	0.253031	0.0194858	0.194555	0.0158012	0.243201	0.034525	0.179734	0.00932574	0.265325	0.0242807	*	0.236872	0.0251331	ns	0.212157	0.022888	ns	0.236181	0.0506559	ns
	Sample 2	0.201303	0.00775621	0.223351	0.011654	0.30587	0.0840412	0.268372	0.00526151	0.27585	0.0220777	0.2297	0.0283366	0.192904	0.0069943	0.172819	0.0272621	0.154164	0.0211586	0.17946	0.0122018	0.221509	0.0254233	0.190669	0.0253488	ns	0.184392	0.027548	****	0.178284	0.0028371	***	0.16861	0.0100642	****
	Sample 3	0.237657	0.0073513	0.306326	0.0301402	0.391054	0.053469	0.314149	0.00191152	0.337418	0.0131499	0.221715	0.0160508	0.214309	0.0179428	0.297446	0.00564196	0.252667	0.0105683	0.334843	0.028436	0.279353	0.0404008	0.22702	0.00997263	**	0.325492	0.00770844	****	0.283673	0.0376215	****	0.307087	0.0725363	****
	Sample 4	0.239137	0.0211318	0.255323	0.0407411	0.294909	0.0264516	0.271477	0.0119758	0.237063	0.0121326	0.208052	0.0368147	0.266598	0.0198696	0.429512	0.0613459	0.288941	0.0235578	0.322242	0.0287324	0.215622	0.0192664	0.251588	0.0296229	ns	0.376471	0.0494912	ns	0.286077	0.0577513	ns	0.311037	0.0282895	ns
	Sample 5	0.193829	0.016029	0.172065	0.0157137	0.209675	0.0106126	0.160193	0.0328771	0.203696	0.0480779	0.129463	0.00590928	0.134694	0.0102837	0.195215	0.0231495	0.184206	0.00435627	0.171924	0.00455009	0.113727	0.00345136	0.141266	0.0104675	*	0.208197	0.0100849	ns	0.173282	0.00418806	ns	0.18723	0.00386641	ns
	Sample 6	0.266725	0.00579115	0.243846	0.0046084	0.266679	0.00495198	0.26788	0.0119479	0.260172	0.0133317	0.272927	0.0165072	0.362957	0.051838	0.430499	0.0716589	0.385187	0.0421182	0.408901	0.0284608	0.198251	0.0117862	0.478691	0.0332526	****	0.423826	0.0246286	****	0.356134	0.0222856	****	0.362389	0.0209753	****
Phosphotransferase system (PTS)	Sample 1	1.10325	0.0476609	1.03191	0.0542325	1.07663	0.0804474	0.940991	0.15018	1.14875	0.0212604	1.21314	0.0154765	0.803587	0.0889753	0.942566	0.055652	0.987106	0.0416577	0.915452	0.101921	1.07806	0.258079	0.778065	0.0912763	ns	0.786908	0.0542694	****	0.896475	0.0698198	***	1.00804	0.277959	**
	Sample 2	0.972226	0.0119928	0.978454	0.00940037	0.90246	0.0519019	0.918864	0.0290221	0.88997	0.0479312	0.898663	0.0741692	0.761702	0.0741638	0.997874	0.0999374	1.0094	0.127092	0.923117	0.0486143	0.925501	0.0258335	0.657921	0.0155995	****	0.924406	0.162946	****	0.882654	0.048906	**	0.897174	0.047552	****
	Sample 3	0.699856	0.034153	0.61896	0.0208869	0.503958	0.0835758	0.579972	0.00930375	0.578045	0.0459316	0.659774	0.0441353	0.622802	0.0207968	0.684543	0.0124899	0.660053	0.0657224	0.572788	0.0559888	0.654625	0.00694262	0.623925	0.0176607	****	0.74812	0.0160888	****	0.585422	0.0250671	****	0.719618	0.084382	****
	Sample 4	1.52935	0.1127	1.18962	0.114839	1.27665	0.109476	1.32164	0.0391951	1.41636	0.0852732	1.16898	0.123387	0.933563	0.0596056	0.740058	0.158192	0.946355	0.0798205	0.71796	0.0604287	0.993942	0.115458	0.738685	0.101321	****	0.829757	0.0382067	ns	0.933624	0.00799886	ns	0.732891	0.136099	ns
	Sample 5	0.550948	0.0351909	0.520416	0.0327071	0.588622	0.0239608	0.5429	0.0598316	0.620521	0.0467965	0.743802	0.0102646	0.777352	0.0261579	1.00238	0.00342332	1.00974	0.0263288	0.956593	0.0564234	0.701207	0.00427396	0.764049	0.0230279	****	0.7805	0.00664014	****	0.868304	0.0445067	****	0.955102	0.00713134	ns
	Sample 6	0.445136	0.022049	0.487194	0.0155025	0.472667	0.0137701	0.462425	0.0257748	0.455567	0.00974084	0.601884	0.0306269	0.464282	0.0145664	0.436625	0.102607	0.419055	0.0515449	0.44136	0.0387797	0.70951	0.00657673	0.38018	0.0189493	****	0.375403	0.0117013	****	0.475838	0.010003	****	0.453696	0.00955901	****
Porphyrin and chlorophyll metabolism	Sample 1	0.9879	0.0405911	1.0948	0.0172319	1.07442	0.0264192	1.01024	0.0470451	1.06854	0.0193751	0.964218	0.0219505	1.01521	0.0240329	0.981441	0.0194835	1.03055	0.0324887	1.01967	0.0903227	0.972033	0.0612741	0.979235	0.0714028	****	1.01131	0.045293	***	0.962074	0.0793044	****	0.963383	0.0364895	***
	Sample 2	1.06898	0.0231294	1.06305	0.0335921	0.984547	0.107437	1.02014	0.0266779	1.02072	0.0423252	0.885755	0.0352829	0.714521	0.0631817	0.772918	0.131299	0.872216	0.0663729	0.782	0.0257732	0.793031	0.0388678	0.625039	0.0436167	****	0.567355	0.0472903	****	0.629327	0.0261541	****	0.60811	0.00259087	****
	Sample 3	0.895889	0.00931274	0.900468	0.0453937	0.89043	0.0185381	0.932539	0.0169891	0.903896	0.085029	0.950919	0.064302	0.998462	0.0301692	0.812589	0.0155209	0.888457	0.0826583	0.877489	0.065547	0.815568	0.093795	0.944322	0.0251463	*	0.739122	0.0476666	****	0.900172	0.0252201	****	0.742935	0.139455	****
	Sample 4	0.552124	0.00304065	0.69772	0.0306103	0.590543	0.0621557	0.654407	0.0220205	0.64958	0.0208777	0.608687	0.0439636	0.908574	0.0498837	0.647828	0.136606	0.687164	0.142931	0.902835	0.0382127	0.729557	0.066289	0.852487	0.0792365	****	0.615356	0.0924206	****	0.646372	0.079835	****	0.848381	0.074774	****
	Sample 5	1.1306	0.129467	1.04095	0.0487114	0.960321	0.0320528	1.20881	0.237886	0.895834	0.0728662	0.556043	0.0193768	0.716894	0.0059521	0.416031	0.0124541	0.42385	0.018455	0.459835	0.0196719	0.730996	0.0100645	0.708503	0.0425778	****	0.470607	0.0142161	***	0.470487	0.00424827	****	0.422632	0.0108388	***
	Sample 6	1.08581	0.0154999	1.142	0.0156099	1.11632	0.0337171	1.09297	0.0338397	1.0836	0.0612302	0.966705	0.043504	1.0049	0.0308954	0.82238	0.0655261	0.829834	0.0796007	0.841997	0.0428471	0.931034	0.0160245	0.791575	0.00645761	****	0.70853	0.088455	****	0.811736	0.0870764	****	0.829591	0.0866322	****
Ubiquinone and other terpenoid-quinone biosynthesis	Sample 1	0.208181	0.0094176	0.203924	0.00861196	0.213026	0.0105954	0.22263	0.0254371	0.181449	0.00503453	0.201442	0.00514234	0.305361	0.00583423	0.306322	0.00773924	0.279381	0.00309266	0.304208	0.0162219	0.237506	0.0710999	0.322584	0.016992	**	0.332857	0.0112267	ns	0.296071	0.0290006	***	0.271352	0.0672655	ns
	Sample 2	0.169485	0.00472798	0.171611	0.00541015	0.184601	0.00453084	0.18214	0.00384567	0.190382	0.0101934	0.191766	0.0126069	0.189936	0.0094998	0.202444	0.0159442	0.201746	0.0148073	0.179486	0.00899613	0.191362	0.0178506	0.21482	0.0196363	***	0.19613	0.00928706	*	0.195641	0.0143935	*	0.16082	0.0191427	**
	Sample 3	0.368813	0.00111418	0.372465	0.00540746	0.369585	0.00477714	0.374283	0.0070992	0.356988	0.0155848	0.327628	0.0177973	0.406291	0.00254404	0.390284	0.00718243	0.40094	0.0179135	0.391523	0.00843865	0.330001	0.0192541	0.394025	0.00524756	****	0.370986	0.000654676	ns	0.401087	0.0112517	ns	0.371208	0.0315805	ns
	Sample 4	0.267769	0.00406245	0.274844	0.00594245	0.270089	0.00998265	0.277331	0.00385165	0.259215	0.00983808	0.306396	0.00405516	0.337173	0.0125319	0.331212	0.0203458	0.343875	0.012704	0.374978	0.00801297	0.29022	0.00954155	0.360494	0.0133842	ns	0.341076	0.0191059	ns	0.340782	0.0108971	ns	0.352075	0.00872775	ns
	Sample 5	0.367642	0.0188973	0.400969	0.0182492	0.350888	0.00367586	0.389762	0.0364574	0.343401	0.0231957	0.317173	0.00116344	0.345491	0.00385984	0.299124	0.00542412	0.30203	0.000956265	0.307956	0.0018155	0.286283	0.00327849	0.341004	0.00502241	ns	0.276188	0.0101884	*	0.302253	0.00187301	ns	0.298124	0.00214953	ns
	Sample 6	0.0727923	0.00221528	0.0700509	0.00323169	0.075843	0.0089624	0.0730511	0.00387111	0.0756807	0.0158872	0.177776	0.0134255	0.201646	0.0187329	0.171788	0.027648	0.175979	0.00739092	0.17233	0.00739544	0.195323	0.00582516	0.240407	0.026417	ns	0.191717	0.0110758	ns	0.182453	0.00186869	ns	0.175433	0.011852	ns
